# Supplementary material for: French Versions of 2 English Questionnaires on Problematic Digital Use Assessed by Adolescents and Their Parents: Cross-Cultural Linguistic Translation and Adaptation Study
Source: Interact J Med Res. 2025 Jul 9;14:e55685. doi: 10.2196/55685 (PMC12266299; doi:10.2196/55685)
Supplement: Multimedia Appendix 2 — ChatGPT conversation history. [file ijmr-v14-e55685-s002.xlsx]

## Sheet: Sheet1
Date	User	ChatGPT
18th of march	Corrige cette phrase : Overall, thank you a lot for your valuable feedback, looking forward for the next peer-reviewing steps. Best regards.	Ta phrase est globalement compréhensible, mais elle contient quelques petites erreurs de formulation. Voici une version corrigée et plus naturelle : "Overall, thank you very much for your valuable feedback. I’m looking forward to the next steps of the peer-review process. Best regards." Détails des corrections : • "thank you a lot" → on dit plutôt "thank you very much" ou "many thanks" dans un co…
4th of march	4.The Digital Addiction Scale for Children evaluates digital addiction in children aged 9 to 12 years, while the Problematic Media Use Measure assesses problematic media use in children aged 4 to 11 years. Your study involves eight adolescents aged 12 to 17 years. How can we address the variations in age and maturity? Please provide clarification.	Pour répondre à cette interrogation, plusieurs points peuvent être clarifiés dans la section Méthodes et Discussion : Justification du choix des questionnaires Bien que le Digital Addiction Scale for Children (DASC) et le Problematic Media Use Measure (PMUM) aient été initialement conçus pour des enfants plus jeunes (9–12 ans et 4–11 ans respectivement), nous avons choisi ces outils en raison de …
	Que penses tu de ce paragraphe ? Although the DASC and PMUM were originally respectively validated in children aged 9–12 and 4–11, we applied these instruments to adolescents aged 12–17 because these instruments cover core dimensions of digital addiction that are also relevant for older adolescents. To address maturity differences, qualitative interviews were conducted during the pre-test phase t…	Here's a revised, more assertive version without "because": "Although the DASC and PMUM were originally validated in children aged 9–12 and 4–11, respectively, we applied these instruments to adolescents aged 12–17. These instruments cover core dimensions of digital addiction that remain relevant for older adolescents. Qualitative interviews during the pre-test phase confirmed the clarity and rel…
	Voici ce que je veux faire : Method section : “Qualitative interviews during the pre-test phase confirmed the clarity and relevance of the items.". Discussion section : “Although the DASC and PMUM were originally validated in children aged 9–12 and 4–11, we applied these instruments to adolescents aged 12–17. These instruments cover core dimensions of digital addiction that remain relevant for ol…	Below is your refined text, separated by section: Methods section: “Qualitative interviews during the pre-test phase confirmed the clarity and relevance of the items.” Discussion section: “Although the DASC and PMUM were originally validated in children aged 9–12 and 4–11, we applied these instruments to adolescents aged 12–17. These instruments cover core dimensions of digital addiction that rem…
	Methods section: “In order to ensure that our translated questionnaires could measure problematic screen use of 12-17, we have conducted qualitative interviews during the pre-test phase confirmed the relevance of the items for this age group.” Discussion section: “Although the DASC and PMUM were originally validated in children aged 9–12 and 4–11, we applied these instruments to adolescents aged …	Below are your proposed sentences with minor grammatical adjustments for clarity and conciseness: Methods section: “In order to ensure that our translated questionnaires could effectively measure problematic screen use among adolescents aged 12–17, we conducted qualitative interviews during the pre-test phase, which confirmed the relevance of the items for this age group.” Discussion section: “Al…
	Je veux passer We carried out a preliminary pilot study with adolescent participants and parents to assess the clarity, intelligibility and acceptability of the French translations. Between December 2022 and June 2023, eight parents completed the PMUM questionnaire and eight adolescents aged between 12 and 17 years completed the DASC questionnaire. The principal researcher spoke with the particip…	Here's the modified paragraph with minimal added text: "We carried out a preliminary pilot study with adolescent participants and parents to assess the clarity, intelligibility and acceptability of the French translations. Between December 2022 and June 2023, eight parents completed the PMUM questionnaire and eight adolescents aged between 12 and 17 years completed the DASC questionnaire. The pri…
	Comment rédiger cette phrase dans l'article original ("Having not found the original guideline that introduces the questionnaire to the participants, we took inspiration from that of the PMUM scale [26] by specifying that we want to know the experiences of adolescents with their screens (i.e., television, video games, tablets, Smartphones, Portable game consoles, Laptops, Computers). ")	"In the absence of an established introductory guideline, we modeled the introduction on that of the PMUM scale [26], specifying our aim to capture adolescents’ experiences with their screens (i.e., television, video games, tablets, smartphones, portable game consoles, laptops, computers)."
	Use the correct tense with the following sentence: ‘The translation process will be carried out using the "forward/backward" method.’	Revised Sentence: "The translation process was carried out using the 'forward/backward' method."
	Back-translation and expert committee phase: ‘The French version is back-translated into English by a native English speaker to check the accuracy of the translation and highlight confusing wording.’ Please rephrase, also considering the correct tense. For every correction I request, you have to make as low changes possible from the original sentence	Back-translation and expert committee phase: "The French version was back-translated into English by a native English speaker to check the accuracy of the translation and highlight any confusing wording."
